# Supplementary material for: Bioprocessing of Marine Chitinous Wastes for the Production of Bioactive Prodigiosin
Source: Molecules. 2021 May 24;26(11):3138. doi: 10.3390/molecules26113138 (PMC8197340; doi:10.3390/molecules26113138)
Supplement: Supplementary file 1 [file molecules-26-03138-s001.zip]

Archive with 1 entries (1 files):
- molecules-1178508-supplementary.pdf
